# Supplementary material for: Exploring Antimicrobial Resistance in Bacteria from Fecal Samples of Insectivorous Bats: A Preliminary Study
Source: Vet Sci. 2025 May 25;12(6):516. doi: 10.3390/vetsci12060516 (PMC12197713; doi:10.3390/vetsci12060516)
Supplement: Supplementary file 1 [file vetsci-12-00516-s001.zip]

Archive with 1 entries (1 files):
- vetsci-3610869-supplementary.pdf
